# Supplementary material for: A Novel Algorithm Using Cell Population Data (VCS Parameters) as a Screening Discriminant between Alpha and Beta Thalassemia Traits
Source: Diagnostics (Basel). 2021 Nov 22;11(11):2163. doi: 10.3390/diagnostics11112163 (PMC8619269; doi:10.3390/diagnostics11112163)
Supplement: Supplementary file 1 [file diagnostics-11-02163-s001.zip]

Archive with 7 entries (4 files):
- diagnostics-1443553-supplementary/
- diagnostics-1443553-supplementary/diagnostics-1443553-supplementary/
- diagnostics-1443553-supplementary/diagnostics-1443553-supplementary/Supplementary/
- diagnostics-1443553-supplementary/diagnostics-1443553-supplementary/Supplementary/Supplementary 1 Description of CPD Parameters.pdf
- diagnostics-1443553-supplementary/diagnostics-1443553-supplementary/Supplementary/Supplementary 2 ROC analysis.xlsx
- diagnostics-1443553-supplementary/diagnostics-1443553-supplementary/Supplementary/Supplementary 3  in-house cohort.xlsx
- diagnostics-1443553-supplementary/diagnostics-1443553-supplementary/Supplementary/Supplementary 4 Interlaboratory Cohort.xlsx
