# Supplementary material for: A Novel Algorithm Using Cell Population Data (VCS Parameters) as a Screening Discriminant between Alpha and Beta Thalassemia Traits
Source: Diagnostics (Basel). 2021 Nov 22;11(11):2163. doi: 10.3390/diagnostics11112163 (PMC8619269; doi:10.3390/diagnostics11112163)
Supplement: Supplementary file 1 [file diagnostics-11-02163-s001.zip › diagnostics-1443553-supplementary/diagnostics-1443553-supplementary/Supplementary/Supplementary 2 ROC analysis.xlsx]

## Sheet: Single Parameters
DISTINGUISHING ALPHA FROM BETA THALASSEMIA (Higher AUC values indicate thalassemia being alpha instead of beta) AUC >0.8 shows good diagnostic potential with reliable Sens/Spec
Area Under the Curve										Area Under the Curve
Test Result Variable(s)	Area	Std. Errora	Asymptotic Sig.b	Asymptotic 95% Confidence Interval						Test Result Variable(s)	Area	Std. Errora	Asymptotic Sig.b	Asymptotic 95% Confidence Interval
				Lower Bound	Upper Bound									Lower Bound	Upper Bound
MCV	0.836378	0.0370365	9.42731e-11	0.763788	0.908969					RDW	0.911309	0.0240286	2.40579e-15	0.864214	0.958404
MCH	0.860661	0.0328224	3.82906e-12	0.796331	0.924992					MNMALSRET	0.815564	0.0367262	1.23869e-09	0.743582	0.887546
MAF	0.823427	0.0358764	4.76872e-10	0.753111	0.893744					MNLMALSRET	0.868409	0.0300056	1.31708e-12	0.809599	0.927219
MNVRET	0.85303	0.0359023	1.07247e-11	0.782662	0.923397					MNLMALSNRET	0.813367	0.0357515	1.61086e-09	0.743296	0.883439
MNVNRET	0.852798	0.0373438	1.1061e-11	0.779606	0.925991					The test result variable(s): RDW, MNMALSRET, MNLMALSRET, MNLMALSNRET has at least one tie between the positive actual state group and the negative actual state group. Statistics may be biased.
The test result variable(s): MCV, MCH, MAF, MNVRET, MNVNRET has at least one tie between the positive actual state group and the negative actual state group. Statistics may be biased.										a. Under the nonparametric assumption
a. Under the nonparametric assumption										b. Null hypothesis: true area = 0.5
b. Null hypothesis: true area = 0.5
Parameters	AUC	Cutoff	Sens	Spec	Sens (%)	Spec (%)				Parameters	AUC	Cutoff	Sens	Spec	Sens (%)	Spec (%)
MCV	0.836378	70.8	0.75	0.255319	75	74.4681				RDW	0.911309	15.85	0.829787	0.152174	82.9787	84.7826
MCH	0.860661	22.3	0.76087	0.255319	76.087	74.4681				MNMALSRET	0.815564	118.5	0.744681	0.26087	74.4681	73.913
MAF	0.823427	8.95	0.706522	0.297872	70.6522	70.2128				MNLMALSRET	0.868409	109.5	0.808511	0.25	80.8511	75
MNVRET	0.85303	47.5	0.815217	0.234043	81.5217	76.5957				MNLMALSNRET	0.813367	43.5	0.723404	0.293478	72.3404	70.6522
MNVNRET	0.852798	35.5	0.858696	0.255319	85.8696	74.4681
Coordinates of the Curve										Coordinates of the Curve
Test Result Variable(s)	Positive if Greater Than or Equal Toa	Sensitivity	1 - Specificity							Test Result Variable(s)	Positive if Greater Than or Equal Toa	Sensitivity	1 - Specificity
MCV	51.7	1	1							RDW	11.9	1	1
	56.55	1	0.978723								13	1	0.98913
	60.55	1	0.957447								13.15	1	0.978261
	61	1	0.93617								13.3	1	0.945652
	61.4	1	0.914894								13.45	1	0.934783
	62.05	1	0.893617								13.55	1	0.913043
	62.65	1	0.87234								13.7	1	0.891304
	63.05	1	0.851064								13.85	1	0.869565
	63.5	1	0.829787								13.95	1	0.815217
	63.65	1	0.808511								14.05	1	0.804348
	63.9	1	0.787234								14.15	1	0.782609
	64.25	1	0.765957								14.25	1	0.75
	64.5	1	0.702128								14.35	1	0.717391
	64.7	1	0.659574								14.45	1	0.663043
	64.9	0.98913	0.659574								14.55	1	0.608696
	65.1	0.98913	0.638298								14.65	1	0.597826
	65.3	0.967391	0.638298								14.75	1	0.576087
	65.45	0.967391	0.617021								14.85	0.978723	0.543478
	65.55	0.967391	0.595745								14.95	0.978723	0.521739
	65.8	0.967391	0.574468								15.05	0.957447	0.445652
	66.05	0.956522	0.553191								15.15	0.957447	0.413043
	66.15	0.945652	0.553191								15.25	0.957447	0.380435
	66.3	0.945652	0.531915								15.35	0.957447	0.326087
	66.55	0.945652	0.489362								15.45	0.957447	0.282609
	66.75	0.934783	0.468085								15.55	0.93617	0.282609
	67	0.923913	0.404255								15.65	0.93617	0.228261
	67.25	0.913043	0.404255								15.75	0.893617	0.195652
	67.5	0.891304	0.404255								15.85	0.829787	0.152174
	67.75	0.880435	0.361702								15.95	0.787234	0.141304
	67.85	0.880435	0.340426								16.05	0.744681	0.130435
	67.95	0.880435	0.319149								16.15	0.702128	0.119565
	68.1	0.869565	0.319149								16.25	0.638298	0.119565
	68.25	0.858696	0.319149								16.35	0.574468	0.0978261
	68.45	0.847826	0.319149								16.45	0.510638	0.076087
	68.95	0.836957	0.319149								16.55	0.510638	0.0543478
	69.4	0.826087	0.319149								16.65	0.468085	0.0434783
	69.6	0.815217	0.319149								16.75	0.446809	0.0326087
	69.75	0.804348	0.319149								16.85	0.446809	0.0217391
	69.85	0.804348	0.297872								16.95	0.446809	0
	69.95	0.782609	0.297872								17.15	0.382979	0
	70.1	0.771739	0.276596								17.45	0.361702	0
	70.25	0.76087	0.276596								17.65	0.340426	0
	70.4	0.75	0.276596								17.8	0.319149	0
	70.8	0.75	0.255319								17.95	0.297872	0
	71.15	0.73913	0.255319								18.15	0.255319	0
	71.35	0.717391	0.255319								18.35	0.191489	0
	71.55	0.717391	0.234043								18.5	0.170213	0
	71.65	0.706522	0.234043								18.8	0.148936	0
	71.75	0.695652	0.234043								19.25	0.12766	0
	71.85	0.673913	0.234043								19.65	0.106383	0
	71.95	0.663043	0.234043								20.5	0.0851064	0
	72.35	0.663043	0.212766								21.7	0.0638298	0
	72.8	0.652174	0.212766								22.55	0.0425532	0
	73.3	0.641304	0.212766								23.6	0.0212766	0
	73.8	0.641304	0.191489								25.3	0	0
	74.2	0.641304	0.170213							MNMALSRET	90	1	1
	74.6	0.630435	0.170213								92.5	1	0.98913
	74.9	0.619565	0.170213								96.5	1	0.978261
	75.15	0.619565	0.148936								100.5	1	0.967391
	75.3	0.608696	0.148936								102.5	1	0.956522
	75.45	0.597826	0.148936								104	1	0.945652
	75.65	0.586957	0.148936								105.5	1	0.934783
	75.85	0.565217	0.148936								106.5	1	0.923913
	75.95	0.554348	0.148936								107.5	1	0.913043
	76.05	0.543478	0.148936								108.5	1	0.880435
	76.2	0.532609	0.106383								109.5	0.978723	0.836957
	76.35	0.521739	0.106383								110.5	0.978723	0.826087
	76.5	0.5	0.106383								111.5	0.978723	0.73913
	76.65	0.48913	0.106383								112.5	0.978723	0.663043
	76.75	0.456522	0.106383								113.5	0.978723	0.630435
	76.85	0.445652	0.106383								114.5	0.93617	0.532609
	77.1	0.434783	0.0851064								115.5	0.914894	0.478261
	77.45	0.434783	0.0425532								116.5	0.851064	0.402174
	77.65	0.413043	0.0425532								117.5	0.787234	0.347826
	77.9	0.380435	0.0425532								118.5	0.744681	0.26087
	78.15	0.358696	0.0425532								119.5	0.638298	0.217391
	78.25	0.347826	0.0425532								120.5	0.574468	0.130435
	78.35	0.326087	0.0425532								121.5	0.468085	0.0869565
	78.5	0.326087	0.0212766								122.5	0.340426	0.0652174
	78.75	0.304348	0.0212766								123.5	0.276596	0.0543478
	78.95	0.293478	0.0212766								124.5	0.255319	0.0434783
	79.35	0.282609	0.0212766								125.5	0.212766	0.0217391
	79.8	0.271739	0.0212766								126.5	0.148936	0.0108696
	79.95	0.23913	0.0212766								127.5	0.12766	0.0108696
	80.05	0.217391	0.0212766								128.5	0.106383	0.0108696
	80.15	0.206522	0.0212766								130	0.0851064	0
	80.25	0.195652	0.0212766								133	0.0212766	0
	80.35	0.173913	0.0212766								136	0	0
	80.45	0.163043	0.0212766							MNLMALSRET	78	1	1
	80.6	0.152174	0.0212766								80.5	1	0.98913
	80.75	0.141304	0.0212766								84.5	1	0.978261
	80.9	0.130435	0.0212766								88	1	0.967391
	81.05	0.108696	0.0212766								90	1	0.956522
	81.15	0.0978261	0.0212766								92.5	1	0.945652
	81.35	0.0869565	0.0212766								95	1	0.934783
	81.7	0.0543478	0.0212766								96.5	1	0.902174
	82	0.0326087	0.0212766								97.5	1	0.847826
	82.25	0.0326087	0								98.5	1	0.826087
	82.45	0.0217391	0								99.5	1	0.782609
	83.1	0.0108696	0								100.5	1	0.73913
	84.7	0	0								101.5	0.978723	0.717391
MCH	14.2	1	1								102.5	0.978723	0.652174
	15.5	1	0.978723								103.5	0.978723	0.619565
	17.1	1	0.957447								104.5	0.978723	0.565217
	18.55	1	0.93617								105.5	0.978723	0.478261
	18.85	1	0.914894								106.5	0.978723	0.402174
	19.15	1	0.893617								107.5	0.914894	0.358696
	19.4	1	0.87234								108.5	0.851064	0.293478
	19.6	1	0.829787								109.5	0.808511	0.25
	19.75	0.98913	0.808511								110.5	0.744681	0.206522
	19.85	0.98913	0.787234								111.5	0.680851	0.184783
	19.95	0.98913	0.765957								112.5	0.617021	0.141304
	20.05	0.98913	0.680851								113.5	0.531915	0.0869565
	20.15	0.98913	0.659574								114.5	0.468085	0.0543478
	20.25	0.98913	0.638298								115.5	0.404255	0.0434783
	20.35	0.978261	0.595745								116.5	0.361702	0.0217391
	20.45	0.967391	0.553191								117.5	0.212766	0.0108696
	20.55	0.956522	0.510638								119	0.148936	0.0108696
	20.65	0.945652	0.510638								120.5	0.12766	0
	20.75	0.945652	0.446809								121.5	0.0851064	0
	20.85	0.934783	0.446809								123	0.0425532	0
	20.95	0.923913	0.382979								126.5	0.0212766	0
	21.05	0.913043	0.361702								130	0	0
	21.15	0.902174	0.361702							MNLMALSNRET	15	1	1
	21.25	0.891304	0.340426								18.5	1	0.978261
	21.4	0.891304	0.319149								22	1	0.967391
	21.65	0.880435	0.297872								24.5	1	0.956522
	21.85	0.836957	0.276596								26.5	1	0.945652
	22.05	0.782609	0.276596								27.5	1	0.934783
	22.3	0.76087	0.255319								28.5	1	0.913043
	22.45	0.73913	0.255319								29.5	1	0.891304
	22.55	0.728261	0.255319								30.5	1	0.858696
	22.65	0.717391	0.234043								31.5	1	0.836957
	22.75	0.717391	0.212766								32.5	1	0.826087
	22.85	0.684783	0.212766								33.5	1	0.815217
	22.95	0.673913	0.191489								34.5	1	0.782609
	23.05	0.652174	0.191489								35.5	1	0.75
	23.2	0.641304	0.191489								36.5	0.978723	0.684783
	23.35	0.630435	0.191489								37.5	0.978723	0.630435
	23.45	0.630435	0.170213								38.5	0.957447	0.565217
	23.6	0.630435	0.12766								39.5	0.93617	0.51087
	23.95	0.619565	0.106383								40.5	0.93617	0.445652
	24.3	0.586957	0.0638298								41.5	0.914894	0.413043
	24.45	0.554348	0.0638298								42.5	0.893617	0.347826
	24.55	0.543478	0.0638298								43.5	0.723404	0.293478
	24.65	0.5	0.0638298								44.5	0.680851	0.23913
	24.75	0.48913	0.0638298								45.5	0.574468	0.173913
	24.85	0.467391	0.0638298								46.5	0.446809	0.130435
	24.95	0.456522	0.0638298								47.5	0.319149	0.076087
	25.05	0.434783	0.0638298								48.5	0.255319	0.0434783
	25.15	0.402174	0.0425532								49.5	0.191489	0.0434783
	25.3	0.380435	0.0425532								50.5	0.12766	0.0217391
	25.45	0.347826	0.0212766								51.5	0.0851064	0.0108696
	25.55	0.336957	0.0212766								52.5	0.0638298	0
	25.65	0.315217	0.0212766								53.5	0.0212766	0
	25.75	0.304348	0.0212766								55	0	0
	25.9	0.282609	0.0212766							The test result variable(s): RDW, MNMALSRET, MNLMALSRET, MNLMALSNRET has at least one tie between the positive actual state group and the negative actual state group.
	26.05	0.271739	0.0212766							a. The smallest cutoff value is the minimum observed test value minus 1, and the largest cutoff value is the maximum observed test value plus 1. All the other cutoff values are the averages of two consecutive ordered observed test values.
	26.15	0.25	0.0212766
	26.25	0.23913	0.0212766
	26.35	0.228261	0
	26.45	0.195652	0
	26.55	0.141304	0
	26.65	0.0869565	0
	26.75	0.0543478	0
	26.85	0.0326087	0
	27	0.0217391	0
	27.25	0.0108696	0
	28.4	0	0
MAF	3.9	1	1
	5.25	1	0.978723
	5.75	1	0.957447
	6.1	1	0.93617
	6.5	1	0.914894
	6.8	1	0.87234
	6.95	1	0.808511
	7.1	1	0.787234
	7.25	1	0.723404
	7.35	1	0.659574
	7.45	0.956522	0.659574
	7.55	0.956522	0.595745
	7.65	0.945652	0.595745
	7.75	0.934783	0.531915
	7.85	0.902174	0.510638
	7.95	0.902174	0.489362
	8.05	0.902174	0.446809
	8.15	0.869565	0.446809
	8.25	0.858696	0.382979
	8.35	0.836957	0.361702
	8.45	0.815217	0.361702
	8.55	0.804348	0.340426
	8.65	0.782609	0.340426
	8.8	0.75	0.340426
	8.95	0.706522	0.297872
	9.05	0.673913	0.276596
	9.15	0.630435	0.234043
	9.3	0.619565	0.191489
	9.45	0.586957	0.12766
	9.55	0.532609	0.106383
	9.65	0.5	0.106383
	9.75	0.467391	0.0851064
	9.85	0.413043	0.0425532
	9.95	0.380435	0.0212766
	10.05	0.304348	0.0212766
	10.15	0.304348	0
	10.25	0.25	0
	10.35	0.217391	0
	10.65	0.173913	0
	11.05	0.163043	0
	11.25	0.152174	0
	11.35	0.141304	0
	11.45	0.130435	0
	11.55	0.108696	0
	11.65	0.0978261	0
	11.75	0.0869565	0
	11.85	0.0326087	0
	12.2	0.0217391	0
	12.8	0.0108696	0
	14.1	0	0
MNVRET	36	1	1
	37.5	1	0.957447
	39	1	0.914894
	40.5	1	0.829787
	41.5	1	0.787234
	42.5	0.98913	0.723404
	43.5	0.98913	0.595745
	44.5	0.967391	0.510638
	45.5	0.934783	0.425532
	46.5	0.869565	0.319149
	47.5	0.815217	0.234043
	48.5	0.73913	0.191489
	49.5	0.619565	0.148936
	50.5	0.445652	0.0851064
	51.5	0.369565	0.0851064
	52.5	0.271739	0.0425532
	53.5	0.152174	0
	54.5	0.0326087	0
	55.5	0.0108696	0
	57	0	0
MNVNRET	29	1	1
	30.5	1	0.914894
	31.5	1	0.765957
	32.5	1	0.680851
	33.5	0.967391	0.510638
	34.5	0.934783	0.361702
	35.5	0.858696	0.255319
	36.5	0.673913	0.191489
	37.5	0.521739	0.106383
	38.5	0.347826	0.0638298
	39.5	0.217391	0.0425532
	40.5	0.0978261	0.0212766
	41.5	0.0434783	0
	42.5	0.0108696	0
	44	0	0
The test result variable(s): MCV, MCH, MAF, MNVRET, MNVNRET has at least one tie between the positive actual state group and the negative actual state group.
a. The smallest cutoff value is the minimum observed test value minus 1, and the largest cutoff value is the maximum observed test value plus 1. All the other cutoff values are the averages of two consecutive ordered observed test values.

## Sheet: alpha-beta algorithm
By combining 3 parameters which gave excellent diagnostic results, MCH, RDW, and MNLMALSRET, in a simple arithmetic formula, the reported diagnostic power may be substantially increased.
Area Under the Curve
Test Result Variable(s):	MNLMALSRET_TIMES_RDW_MIN_MCH
Area	Std. Errora	Asymptotic Sig.b	Asymptotic 95% Confidence Interval
			Lower Bound	Upper Bound		Formula: (MNLMALSRET * RDW) - MCH			With a cut-off of 1742.5, the area under the curve (AUC) was 0.966 (95% CI of 0.94-0.99), the sensitivity was 92% and the specificity was 90%.
0.965772	0.0137865	3.04925e-19	0.938751	0.992793
a. Under the nonparametric assumption
b. Null hypothesis: true area = 0.5
Parameters	AUC	Cutoff	Sens	Spec
MCV	0.836378	1742.5	0.914894	0.0978261
Coordinates of the Curve
Test Result Variable(s):	MNLMALSRET_TIMES_RDW_MIN_MCH
Positive if Greater Than or Equal Toa	Sensitivity	1 - Specificity
1087.4	1	1
1150.6	1	0.98913
1233.6	1	0.978261
1254.7	1	0.967391
1259.2	1	0.956522
1264.7	1	0.945652
1267.75	1	0.934783
1269.95	1	0.923913
1288.35	1	0.913043
1307.1	1	0.902174
1313.8	1	0.891304
1322.45	1	0.880435
1328	1	0.869565
1334.4	1	0.858696
1343.15	1	0.847826
1349.1	1	0.836957
1355.35	1	0.826087
1369.65	1	0.815217
1379.05	1	0.804348
1380.15	1	0.793478
1388.95	1	0.782609
1401.15	1	0.771739
1405.9	1	0.76087
1417.75	1	0.75
1437.8	1	0.73913
1452.5	1	0.728261
1458.9	1	0.717391
1459.75	1	0.706522
1463	1	0.695652
1469.95	1	0.684783
1474.75	1	0.673913
1477.15	1	0.663043
1483.1	1	0.652174
1488.35	1	0.641304
1492.65	1	0.630435
1498.05	1	0.619565
1503.5	1	0.608696
1508.3	1	0.597826
1511.95	1	0.586957
1515	1	0.576087
1517.15	1	0.565217
1525.8	1	0.554348
1535.35	1	0.543478
1541.6	1	0.532609
1550.75	1	0.521739
1556.6	1	0.51087
1560.5	1	0.5
1564.45	1	0.48913
1565.3	1	0.478261
1565.7	1	0.467391
1568.9	1	0.456522
1573.05	1	0.445652
1574.85	1	0.434783
1577.85	1	0.423913
1581.45	1	0.413043
1583.55	1	0.402174
1585.55	1	0.391304
1589.7	1	0.380435
1598.45	1	0.369565
1605.85	0.978723	0.369565
1617.05	0.957447	0.369565
1631.35	0.957447	0.358696
1642.25	0.957447	0.347826
1649.3	0.957447	0.336957
1652.2	0.957447	0.326087
1654.55	0.957447	0.315217
1656.5	0.957447	0.304348
1658.45	0.957447	0.293478
1658.85	0.957447	0.282609
1659.55	0.957447	0.271739
1661.1	0.957447	0.26087
1663	0.957447	0.25
1664.45	0.957447	0.23913
1666.55	0.957447	0.228261
1670.05	0.957447	0.217391
1672.25	0.957447	0.206522
1678.65	0.957447	0.195652
1690.55	0.957447	0.184783
1699.35	0.93617	0.184783
1704.9	0.93617	0.173913
1707.95	0.93617	0.163043
1713.05	0.93617	0.152174
1718.55	0.93617	0.141304
1720.75	0.93617	0.130435
1727.75	0.93617	0.119565
1736.95	0.93617	0.108696
1740.7	0.914894	0.108696
1742.5	0.914894	0.0978261
1745.2	0.893617	0.0978261
1747.85	0.893617	0.0869565
1749.65	0.893617	0.076087
1750.95	0.87234	0.076087
1754.15	0.851064	0.076087
1762.65	0.851064	0.0652174
1771.35	0.829787	0.0652174
1774.65	0.808511	0.0652174
1776.95	0.808511	0.0543478
1783.65	0.808511	0.0434783
1791.5	0.787234	0.0434783
1794.4	0.765957	0.0434783
1799.6	0.744681	0.0434783
1807.25	0.744681	0.0326087
1811.7	0.744681	0.0217391
1819.5	0.723404	0.0217391
1826.7	0.723404	0.0108696
1833.55	0.702128	0.0108696
1841.5	0.680851	0.0108696
1845.15	0.659574	0.0108696
1848.85	0.638298	0.0108696
1851.3	0.638298	0
1852.2	0.617021	0
1854.6	0.595745	0
1864	0.574468	0
1873.6	0.553191	0
1881.3	0.531915	0
1890.4	0.510638	0
1896.3	0.489362	0
1899.15	0.468085	0
1899.55	0.446809	0
1903.65	0.425532	0
1917.7	0.404255	0
1929.15	0.382979	0
1938.4	0.361702	0
1947.6	0.340426	0
1959.55	0.319149	0
1985.25	0.297872	0
2005.9	0.276596	0
2020.55	0.255319	0
2047.9	0.234043	0
2083.55	0.212766	0
2102.35	0.191489	0
2110.7	0.170213	0
2124.75	0.148936	0
2214.35	0.12766	0
2325.25	0.106383	0
2441.25	0.0851064	0
2529.75	0.0638298	0
2557.8	0.0425532	0
2702.2	0.0212766	0
2820.5	0	0
a. The smallest cutoff value is the minimum observed test value minus 1, and the largest cutoff value is the maximum observed test value plus 1. All the other cutoff values are the averages of two consecutive ordered observed test values.
