# Supplementary material for: A Novel Algorithm Using Cell Population Data (VCS Parameters) as a Screening Discriminant between Alpha and Beta Thalassemia Traits
Source: Diagnostics (Basel). 2021 Nov 22;11(11):2163. doi: 10.3390/diagnostics11112163 (PMC8619269; doi:10.3390/diagnostics11112163)
Supplement: Supplementary file 1 [file diagnostics-11-02163-s001.zip › diagnostics-1443553-supplementary/diagnostics-1443553-supplementary/Supplementary/Supplementary 3 in-house cohort.xlsx]

## Sheet: All RBC disorder
														Alpha				Beta				HBE				IDA				LID
														MCH	RDW	@MN-LMALS-RET	Formula	MCH	RDW	@MN-LMALS-RET	Formula	MCH	RDW	@MN-LMALS-RET	Formula	MCH	RDW	@MN-LMALS-RET	Formula	MCH	RDW	@MN-LMALS-RET	Formula
													Mean	23.2689	15.5933	108.429	1667.82	21.0229	17.3146	114.417	1960.19	26.3	14.6867	109.867	1586.31	23.0369	17.5536	108.012	1874.9	27.5136	14.525	100.273	1430.13
													N	119	119	119	119	48	48	48	48	15	15	15	15	84	84	84	84	44	44	44	44
													Std. Deviation	2.51432	1.01144	5.83033	148.211	2.15557	2.0122	4.84146	248.655	1.63183	0.761452	3.64234	80.5828	3.29807	1.82126	6.4705	245.8	1.83918	1.09292	6.24821	153.618
													Maximum	32.8	18	130	2058.2	26.3	24.3	129	2819.5	29.3	16.2	117	1771.8	31.4	23	126	2526.2	30.8	16.9	117	1745.8
													Minimum	18.7	13.8	97	1422.7	15.2	14.8	107	1604.3	23.1	13.4	104	1441.2	15.6	13.9	93	1422.8	21.9	12.6	90	1132.9
													Geometric Mean	23.1371	15.561	108.275	1661.4	20.9133	17.2119	114.318	1946.44	26.2523	14.6684	109.81	1584.42	22.7978	17.462	107.821	1859.33	27.4514	14.485	100.088	1422.02
													Variance	6.32182	1.02301	33.9927	21966.4	4.64648	4.04893	23.4397	61829.2	2.66286	0.57981	13.2667	6493.58	10.8773	3.31698	41.8673	60417.7	3.3826	1.19448	39.0402	23598.6
													Grouped Median	22.6	15.5333	107.933	1660.1	20.58	16.5333	114.143	1890.4	26.3667	14.6	110.333	1587.6	22.96	17.25	107.214	1857.9	27.75	14.375	99.5556	1403.65
Descriptives
Type				Statistic	Std. Error
@MN-LMALS-RET	Alpha Thalassemia	Mean		108.429	0.534465
		95% Confidence Interval for Mean	Lower Bound	107.37
			Upper Bound	109.487
		5% Trimmed Mean		108.262
		Median		108
		Variance		33.9927
		Std. Deviation		5.83033
		Minimum		97
		Maximum		130
		Range		33
		Interquartile Range		9
		Skewness		0.52226	0.221782
		Kurtosis		0.785643	0.440097
	Beta thalassemia	Mean		114.417	0.698804
		95% Confidence Interval for Mean	Lower Bound	113.011
			Upper Bound	115.822
		5% Trimmed Mean		114.199
		Median		114
		Variance		23.4397
		Std. Deviation		4.84146
		Minimum		107
		Maximum		129
		Range		22
		Interquartile Range		6
		Skewness		0.603635	0.343149
		Kurtosis		0.468891	0.674397
	HBE	Mean		109.867	0.940449
		95% Confidence Interval for Mean	Lower Bound	107.85
			Upper Bound	111.884
		5% Trimmed Mean		109.796
		Median		110
		Variance		13.2667
		Std. Deviation		3.64234
		Minimum		104
		Maximum		117
		Range		13
		Interquartile Range		4
		Skewness		-0.0915414	0.580119
		Kurtosis		-0.04957	1.1209
	IDA	Mean		108.012	0.705989
		95% Confidence Interval for Mean	Lower Bound	106.608
			Upper Bound	109.416
		5% Trimmed Mean		107.958
		Median		107
		Variance		41.8673
		Std. Deviation		6.4705
		Minimum		93
		Maximum		126
		Range		33
		Interquartile Range		9
		Skewness		0.229749	0.262651
		Kurtosis		0.0355403	0.51966
	Iron Deficiency	Mean		100.273	0.941954
		95% Confidence Interval for Mean	Lower Bound	98.3731
			Upper Bound	102.172
		5% Trimmed Mean		99.9899
		Median		99.5
		Variance		39.0402
		Std. Deviation		6.24821
		Minimum		90
		Maximum		117
		Range		27
		Interquartile Range		7.5
		Skewness		0.8641	0.357484
		Kurtosis		0.59829	0.701676

## Sheet: Alpha, Beta, LID
											Report
											Formula
											Type1	Mean	N	Std. Deviation	Maximum	Minimum	Geometric Mean	Variance	Grouped Median
											Alpha	1667.82	119	148.211	2058.2	1422.7	1661.4	21966.4	1660.1
											Beta	1960.19	48	248.655	2819.5	1604.3	1946.44	61829.2	1890.4
											LID	1430.13	44	153.618	1745.8	1132.9	1422.02	23598.6	1403.65
											Total	1684.77	211	249.199	2819.5	1132.9	1667.35	62100	1668.1

## Sheet: Table 3
Table 3. In-house validation of the αβ-algorithm to distinguish various red cell disorders
Algorithm	Alpha Trait	Beta Trait	Haemoglobin E Trait	IDA	LID
N	119	48	15	84	44
Mean	1667.82	1960.19	1586.31	1874.9	1430.13
Med	1660.1	1890.4	1587.6	1857.9	1403.65
SD	148.211	248.655	80.5828	245.8	153.618
Max	2058.2	2819.5	1771.8	2526.2	1745.8
Min	1422.7	1604.3	1441.2	1422.8	1132.9
Variance	21966.4	61829.2	6493.58	60417.7	23598.6
