# Supplementary material for: A Novel Algorithm Using Cell Population Data (VCS Parameters) as a Screening Discriminant between Alpha and Beta Thalassemia Traits
Source: Diagnostics (Basel). 2021 Nov 22;11(11):2163. doi: 10.3390/diagnostics11112163 (PMC8619269; doi:10.3390/diagnostics11112163)
Supplement: Supplementary file 1 [file diagnostics-11-02163-s001.zip › diagnostics-1443553-supplementary/diagnostics-1443553-supplementary/Supplementary/Supplementary 4 Interlaboratory Cohort.xlsx]

## Sheet: Validation cohort
Type	Specimen ID	Research ID	Specimen Type	MCH	RDW	@MN-LMALS-RET	Formula	Assessment
Alpha	Gribbles001	1	Gribbles	19.8	15.8	105	1639.2	TN
Alpha	Gribbles002	2	Gribbles	22.2	15.3	114	1722	TN
Alpha	Gribbles003	3	Gribbles	21.5	15.4	113	1718.7	TN			Algorithm: (MNLMALSRET x RDW) - MCH
Alpha	Gribbles004	4	Gribbles	25.7	15.6	99	1518.7	TN
Alpha	Gribbles005	5	Gribbles	24.6	16.7	101	1662.1	TN			Table 4. Validation of algorithm in distinguishing neoplastic from non-neoplastic cases.
Alpha	Gribbles006	6	Gribbles	26.1	15	106	1563.9	TN					Condition
Alpha	Gribbles007	7	Gribbles	21.9	16.9	100	1668.1	TN			Algorithm	Prediction	Absent	Present	Total
Alpha	Gribbles008	8	Gribbles	24.8	15.8	102	1586.8	TN			(MNLMALSRET x RDW) - MCH	Positive	4	26	30
Alpha	Gribbles009	9	Gribbles	25.2	14.4	107	1515.6	TN				Negative	63	2	65
Alpha	Gribbles010	10	Gribbles	22.9	16.5	102	1660.1	TN				Total	67	28	95
Alpha	Gribbles011	11	Gribbles	22.5	15.6	103	1584.3	TN
Alpha	Gribbles012	12	Gribbles	21.9	15.2	105	1574.1	TN
Alpha	Gribbles013	13	Gribbles	25.1	16.5	105	1707.4	TN
Alpha	Gribbles014	14	Gribbles	25.2	16.4	97	1565.6	TN
Alpha	Gribbles015	15	Gribbles	24.1	16.8	98	1622.3	TN
Alpha	Gribbles016	16	Gribbles	20.5	15	102	1509.5	TN
Alpha	Gribbles017	17	Gribbles	22.2	15	104	1537.8	TN
Alpha	Gribbles018	18	Gribbles	22.8	14.8	108	1575.6	TN
Alpha	Gribbles019	19	Gribbles	20.6	14.8	109	1592.6	TN
Alpha	Gribbles020	20	Gribbles	24.4	14.5	109	1556.1	TN
Alpha	Gribbles021	21	Gribbles	27.1	15	104	1532.9	TN
Alpha	Gribbles022	22	Gribbles	25	16.9	100	1665	TN
Alpha	Gribbles023	23	Gribbles	26.9	15.6	106	1626.7	TN
Alpha	Gribbles024	24	Gribbles	21.9	14.4	116	1648.5	TN
Alpha	Gribbles025	25	Gribbles	26.4	14.4	107	1514.4	TN
Alpha	Gribbles026	26	Gribbles	23.1	15.7	108	1672.5	TN
Alpha	Gribbles027	27	Gribbles	21.9	15.2	110	1650.1	TN
Alpha	Gribbles028	28	Gribbles	23	14.5	110	1572	TN
Alpha	Gribbles029	29	Gribbles	23.5	14.6	115	1655.5	TN
Alpha	Gribbles030	30	Gribbles	20.4	15.3	113	1708.5	TN
Alpha	Gribbles031	31	Gribbles	26.5	14.2	108	1507.1	TN
Alpha	Gribbles032	32	Gribbles	21.6	15.2	115	1726.4	TN
Alpha	Gribbles033	33	Gribbles	24.9	15.7	112	1733.5	TN
Alpha	Gribbles034	34	Gribbles	23	15	113	1672	TN
Alpha	Gribbles035	35	Gribbles	19.7	14.6	108	1557.1	TN
Alpha	Gribbles036	36	Gribbles	21.8	16.1	106	1684.8	TN
Alpha	Gribbles037	37	Gribbles	26.7	14.5	111	1582.8	TN
Alpha	Gribbles038	38	Gribbles	22.4	15.4	112	1702.4	TN
Alpha	Gribbles039	39	Gribbles	21.9	15.2	113	1695.7	TN
Alpha	Gribbles040	40	Gribbles	21.4	15	104	1538.6	TN
Alpha	Gribbles041	41	Gribbles	21.8	16	105	1658.2	TN
Alpha	Gribbles042	42	Gribbles	21.8	15.1	111	1654.3	TN
Alpha	Gribbles043	43	Gribbles	23.3	14.8	114	1663.9	TN
Alpha	Gribbles044	44	Gribbles	20.8	15.2	109	1636	TN
Alpha	Gribbles045	45	Gribbles	26.8	14.7	106	1531.4	TN
Alpha	Gribbles046	46	Gribbles	26.1	14.4	117	1658.7	TN
Alpha	Gribbles047	47	Gribbles	24.6	16.3	107	1719.5	TN
Alpha	Gribbles048	48	Gribbles	26.2	15.3	104	1565	TN
Alpha	Gribbles049	49	Gribbles	26.6	13.9	114	1558	TN
Alpha	Gribbles050	50	Gribbles	25	15.1	104	1545.4	TN
Alpha	Gribbles051	51	Gribbles	26.9	15.7	100	1543.1	TN
Alpha	Gribbles052	52	Gribbles	26.8	15.4	108	1636.4	TN
Alpha	Gribbles053	53	Gribbles	26.4	15.3	105	1580.1	TN
Alpha	Gribbles054	54	Gribbles	25.1	15.7	107	1654.8	TN
Alpha	Gribbles055	55	Gribbles	21	15	112	1659	TN
Alpha	Gribbles056	56	Gribbles	22.6	15.4	113	1717.6	TN
Alpha	Gribbles057	57	Gribbles	24.6	14.2	112	1565.8	TN
Beta	Gribbles058	58	Gribbles	20.5	16	117	1851.5	TP
Beta	Gribbles059	59	Gribbles	20.2	18	118	2103.8	TP
Beta	Gribbles060	60	Gribbles	18.7	16.1	101	1607.4	FN
Beta	Gribbles061	61	Gribbles	15.2	24.3	107	2584.9	TP
Beta	Gribbles062	62	Gribbles	19.3	17.3	115	1970.2	TP
Beta	Gribbles063	63	Gribbles	24.2	22.2	115	2528.8	TP
Beta	Gribbles064	64	Gribbles	15.8	17.7	111	1948.9	TP
Beta	Gribbles065	65	Gribbles	21.8	16.2	109	1744	TP
Beta	Gribbles066	66	Gribbles	22.2	15.7	113	1751.9	TP
Beta	Gribbles067	67	Gribbles	20.3	19.5	107	2066.2	TP
Beta	Gribbles068	68	Gribbles	20	16.3	108	1740.4	FN
Beta	Gribbles069	69	Gribbles	20	18.3	112	2029.6	TP
Beta	Gribbles070	70	Gribbles	20.9	15.7	114	1768.9	TP
Beta	Gribbles071	71	Gribbles	20.1	22.9	124	2819.5	TP
Beta	Gribbles072	72	Gribbles	20.7	21.2	112	2353.7	TP
Beta	Gribbles073	73	Gribbles	20.4	16.3	111	1788.9	TP
Beta	Gribbles074	74	Gribbles	19.9	16.4	117	1898.9	TP
Beta	Gribbles075	75	Gribbles	21.2	19	122	2296.8	TP
Alpha	Gribbles076	76	Gribbles	19.6	17.5	103	1782.9	FP
Alpha	Gribbles077	77	Gribbles	20.4	16.7	104	1716.4	TN
Beta	Gribbles078	78	Gribbles	19	17.6	109	1899.4	TP
Beta	Gribbles079	79	Gribbles	19.5	18.6	114	2100.9	TP
Beta	Gribbles080	80	Gribbles	23.5	19.8	129	2530.7	TP
Beta	Gribbles081	81	Gribbles	18.8	15.7	112	1739.6	FN
Alpha	Gribbles082	82	Gribbles	21.8	15.4	111	1687.6	TN
Beta	Gribbles083	83	Gribbles	20.9	18.4	117	2131.9	TP
Alpha	Gribbles084	84	Gribbles	21.4	16	106	1674.6	TN
Beta	Gribbles085	85	Gribbles	23.5	18.3	117	2117.6	TP
Beta	Gribbles086	86	Gribbles	20.9	15.9	108	1696.3	FN
Beta	Gribbles087	87	Gribbles	23.4	17	110	1846.6	TP
Alpha	Gribbles088	88	Gribbles	20.5	16.7	105	1733	TN
Alpha	Gribbles089	89	Gribbles	21.2	15.8	108	1685.2	TN
Alpha	Gribbles090	90	Gribbles	21.3	15.9	109	1711.8	TN
Beta	Gribbles091	91	Gribbles	22.7	17.9	110	1946.3	TP
Alpha	Gribbles092	92	Gribbles	21.5	16.7	108	1782.1	FP
Beta	Gribbles093	93	Gribbles	22.6	17	108	1813.4	TP
Beta	Gribbles094	94	Gribbles	18.4	18	107	1907.6	TP
Beta	Gribbles095	95	Gribbles	19.8	18.3	111	2011.5	TP
